# Supplementary material for: Chimpanzee and human ApoE isoforms differ in the stimulation of neurite differentiation consistent with structural predictions with relevance to brain development and aging
Source: bioRxiv. 2025 May 21:2025.05.21.655373. Preprint. [Version 1] doi: 10.1101/2025.05.21.655373 (PMC12139876; doi:10.1101/2025.05.21.655373)
Supplement: Supplement 1 [file media-1.zip]

Archive with 2 entries (2 files):
- Supplemental Tables.xlsx
- __MACOSX/._Supplemental Tables.xlsx
